# Supplementary material for: Associations between food consumption with T cell activation and antibody responses following SARS-CoV-2 mRNA vaccination
Source: Gut Microbes Rep. 2025 Oct 25;2(1):2568927. doi: 10.1080/29933935.2025.2568927 (PMC12940119; doi:10.1080/29933935.2025.2568927)
Supplement: Supplementary Material — Supplementary Table. Individual fecal metabolite, antibody and microbiota data [file KGMR_A_2568927_SM1466.xlsx]

## Sheet: Supplementary Table
Supplementary Table. Individual fecal metabolite, antibody and microbiota data
	Metabolites (nmol/g-dry feces)													Antibody (Unit/mg-dry feces)		Microbiome (%)
Fecal_ID	2-Methylvaleric acid	4-Methylvaleric acid	Caproic acid	Malonic acid	Formic acid	Acetic acid	Propionic acid	Isobutyric acid	Butyric acid	Isovaleric acid	Valeric acid	Lactic acid	Succinic acid	anti-SARS-CoV-2 S protein IgA	anti-SARS-CoV-2 S protein IgG	D_5__Bacteroides	D_5__Bifidobacterium	D_5__Lactobacillus	D_5__Ruminococcus 2	D_5__Fusobacterium	D_5__Escherichia-Shigella	D_5__Megamonas	D_5__Agathobacter	D_5__Blautia	D_5__Prevotella 9	D_5__Ruminococcus 1	D_5__Erysipelotrichaceae UCG-003	D_5__Megasphaera	D_5__Parabacteroides	D_5__Holdemanella	D_5__Christensenellaceae R-7 group	D_5__Faecalibacterium	D_5__[Eubacterium] coprostanoligenes group	D_5__Fusicatenibacter	D_5__Streptococcus	D_5__Catenibacterium	D_5__Roseburia	D_5__[Ruminococcus] gnavus group	D_5__Anaerostipes	D_5__Subdoligranulum	D_5__Sutterella	D_5__Clostridium sensu stricto 1	D_4__Enterobacteriaceae	D_5__Mitsuokella	D_5__Collinsella	D_5__Erysipelatoclostridium	D_5__Phascolarctobacterium	D_5__Romboutsia	D_5__Tyzzerella 3
F001	1.014	12.516	355.149	33.742	1469.38	329089	103135	3188.22	35695.8	2354.58	9168.91	1279.31	1627.74	1.95	0	0.572259	3.77873	3.68789	7.01244	1.02643	1.50786	34.5535	1.13543	0.881097	0.454174	4.68707	0	0.726678	0	1.68953	3.47897	1.12635	0.881097	1.02643	0	0	0.109002	1.03552	0	1.54419	0	2.52521	0.472341	0	0	0.644927	0	0.118085	0
F002	0.99	90.648	268.411	81.767	935.443	91470.8	30021.3	9619.9	48785.2	10014.3	8893.06	197.132	481.458	1.6	2.08	11.0775	8.44881	11.8334	1.24297	3.7205	11.4303	0	2.92265	0.747459	3.30058	0	0	0.310742	0.117578	1.74687	5.99647	0	4.98026	0	0	0	0	3.35937	1.98203	3.1662	0.453515	0	0	0	7.94491	0.529101	0.671874	1.27656	1.01621
F003	0.751	22.636	153.118	41.975	1171.19	135462	33334.1	4397.9	33481.1	4377.02	4900.22	236.879	753.857	1.75	0	19.1221	12.1628	4.12437	8.4225	4.91998	1.37174	0	3.81344	2.14906	1.34431	0	0	0.731596	0	1.78326	0	0.320073	1.95702	1.5455	0	0	0	0.402378	0	2.8075	1.64609	0	0	1.91129	2.91724	1.83813	3.67627	0.987654	0
F004	0.596	0	20.537	86.81	892.007	119910	48042.1	6873.71	18966.4	7267.52	467.879	95.29	1050.36	1.83	5.07	44.572	0	9.12215	0	13.5036	3.24117	0	2.61637	0.218682	0	0	0	1.07779	0.452983	2.28835	0	2.25711	0	0.609185	1.02312	3.17088	0	0	0	0	1.09341	0	1.24961	1.67916	0	0.835676	0	2.37426	1.29647
F005	1.572	0	116.495	42.519	1042.41	136226	37954	3596.08	12779.3	3631.74	277.688	414.486	613.477	2.63	9.17	35.0109	0	39.9423	0	0	0	0	0.249299	1.7373	0	0	0.101278	0	1.90869	0	0	1.61265	0	0.911499	1.60486	0.0545341	0	0.350577	0	0	0	0	0	0	0	0	0	0	1.78404
F006	4.106	0	890.381	3403.03	1060.98	287062	23828.2	2307.96	6411.42	1579.03	1599.51	1638.21	177052	278	23.1	21.2065	26.0467	0.883303	4.2298	0.754039	0	0	1.50808	0.394973	0	0	0	0	0	0	3.59066	0	0	0.208259	0.330341	0	20.7756	0.754039	0.201077	0	1.24955	10.0108	0.222621	0	0	0.287253	0	0	0
F007	2.71	64.032	4512.6	2.877	557.132	124182	40698.2	7210.12	20707	6163.15	8612.31	159.546	1054.21	0	0	18.4957	5.88943	2.27153	11.4253	4.95675	3.34712	0	2.54231	0.902595	8.68748	0	14.7048	1.74502	0	0	0	0.308387	1.44415	0.92516	0.308387	0	0	0	0	9.13877	0.23317	0	0.383603	0	0	0	0	1.94058	0.195562
F008	0.608	6.846	11.388	42.264	1437.62	77303.5	25807.3	4505.87	5921.29	3789.52	410.11	220.617	1233.8	4.88	8.13	23.6556	0.258851	22.353	2.90581	15.6814	0	0	3.36506	4.56747	0	0	0	0.860053	0.334001	0	0	1.11055	0.0250501	0	4.01637	0	0.1002	0	4.88477	0	0.308951	0	1.34436	0	0	1.92051	0	0	0
F009	0.774	0	61.524	424.343	1255.41	176264	54200.1	2558.88	38640.7	2490.14	2054.05	1217.59	1577.08	6.55	4.73	30.1828	1.24474	10.0352	19.2034	9.76908	0	0	4.92746	6.91905	0	0	0	0.669585	0.772599	0	0	3.89733	0	0	0.36913	0	0.798352	0.266117	0	0	2.54099	0	0	1.22757	0	0.540819	0	0	1.66538
F010	2.575	102.272	181.967	842.01	315.645	246004	77281.4	7868.26	34260.7	6497.61	7256.22	158.74	1481.15	5.29	0	34.6052	1.73436	6.8113	9.7944	5.7833	5.60671	0	1.56408	3.15969	3.50025	0	0	2.87588	0.182896	0.800959	0	0.624369	0.87664	0.201816	0.971241	0	0	6.23739	0	0	1.20459	0	2.32089	3.3615	0.693744	0.87664	0	1.18567	0.460394
F011	0.799	166.689	74.485	228.62	956.338	272950	89370.4	2724.95	68446.3	1999.04	7268.01	1447.89	23023.1	1.26	1.44	35.6143	7.80124	6.31731	14.0337	2.65412	3.67167	0	4.54507	3.536	2.69651	0	0	0.839481	0.619011	0	0	1.18714	0.0763165	5.34215	0.254388	0	0.0763165	0.356143	0	0	1.47545	0	0.508776	0	0.763165	1.42457	0	0.288307	1.16171
F012	0.904	0	75.878	12.614	805.719	63691.1	17819.5	3285.84	16602.3	3035.8	2767.56	173.156	433.782	7.18	0.027	17.0374	23.1247	4.50248	7.24899	3.32283	0	0	2.49437	3.92616	2.95362	0	0	0	0.351193	1.78298	0	0	2.32328	0	0	0	0	0.567312	0	0.819451	0	0	1.54885	0	2.22422	1.79199	0	1.819	0.387213
F013	3.263	0	7.245	2884.06	1262.44	222642	44903.3	2395.28	17285.3	1551.53	204.556	17172.6	2473.29	18.4	20.1	24.1857	22.9283	17.4093	1.76371	3.40928	0	0	4.98734	0.953586	5.30802	0	0	0	0.0506329	2.48945	0	0.708861	0.0337553	3.94937	0	0	0.185654	0	0	1.65401	0.658228	0	1.4346	0	0	0	0	0	0
F014	0.469	102.58	104.865	101.64	978.205	247018	73744.7	9541.97	39591.3	8092.2	6197.5	320.733	510.916	0	0	2.62427	5.21023	3.09357	2.97864	9.4627	0	40.3027	1.13016	0.517192	1.58031	0	0	1.00565	0	1.4558	1.68566	0.36395	3.17019	0	0	0	0	0.60339	0	0.622546	0	0	2.47103	0.871564	2.52849	0.220285	0.0478881	0.114932	1.39833
F015	0.957	0	719.715	185.284	1227.8	343397	96358	4231.49	45983.1	2464.18	5493.94	2784.05	38418.5	25.9	64.4	27.0794	8.93159	5.20416	8.469	0	0.871809	0	0	0	0.640512	0	0	0.320256	2.224	1.48563	0	0	0	14.5539	1.88595	2.4553	0.0889601	0	0	0	5.15968	2.85562	0	1.77031	0	1.44115	0	0.231296	0.827329
F016	0.252	37.991	214.241	463.708	9774.17	335049	33812.6	441.708	8294.12	240.636	194.764	21007	599.642	1.53	14.7	34.8124	0	6.70774	0.193825	2.31206	0.256126	0	2.58895	4.16724	0	0	0.083068	1.21833	0.719922	1.04527	0	0.339194	0	0	6.49315	15.1461	0.346117	0	3.6273	0	0.567631	0	0	0	0	0	0	0	1.29448
F017	2.795	84.7	61.209	921.141	981.02	133368	56851.7	6325.58	10021.5	6453.63	1090.29	382.74	3170.65	0	27.4	53.0453	3.339	0	0	0	0	0	0	0	0	13.0778	1.08208	0	7.68279	0	5.64229	0	0	0	2.75158	0.734271	0.100479	2.79796	0	0	0	0	0	0	0	0	0	0	0
F018	2.017	224.018	436.109	194.158	1334.03	253119	56870	6035.19	32845.2	4076.72	7403.75	2359.05	697.493	1.63	3.04	23.4075	33.655	4.10971	13.4012	0	0	0	4.51175	3.93103	1.27758	0	0.446708	1.13464	0.303761	2.77852	0	0	0	0	0	0	0.0536049	1.17931	0	0	1.42946	0	0	1.92978	0	0.232288	0	0.151881	0.0268025
F019	1.212	0.02	496.967	43.779	701.443	128549	50518.6	4995.59	12492	4034.92	6745.1	110.189	1698.03	2.37	2.27	35.0889	9.14186	5.10244	11.983	0	6.55199	0	0.78276	1.10166	2.27097	0	0	1.88442	0.251256	1.43989	0	0.463858	0.154619	0	0.367221	0	0.173947	0.164283	0	0	1.02435	1.88442	0	0.744105	0.347893	0.59915	0.318902	1.08233	0
F020	3.524	183.506	96.053	929.139	1206.44	325161	159670	4705.76	51834.2	2677.04	15808.1	421.25	1283.12	11	9.58	34.7698	0	8.75397	4.63492	0	0	0	0	0.888889	0	0	22.9127	0.198413	0.698413	0	0	2.7619	0	0	2.7619	2.84127	0	2.7619	0	0	0	0	0.515873	0	0	0	0	0.0873016	1.8254
F021	1.534	153.657	133.486	80.97	1535.8	315565	87577.4	7588.68	33219.5	6865.26	6714.6	457.903	1128.78	2.24	91.6	23.9143	2.08924	6.81988	11.2521	6.55126	3.08163	0	6.97657	3.59648	0.179078	0	0	6.49157	8.52858	1.15654	0	0.485002	0.544695	0.850619	1.29831	0	0.104462	0	0	0.320848	0	0	0	0	0	0	0	0.42531	0.462618
F022	0.293	7.118	54.473	34.433	1187.99	62498.7	15309.1	3683.58	8425.02	3758.03	3076.46	90.719	781.889	0	0	13.7453	0.562372	7.80748	0.197195	0	16.8273	0	0	0.182588	4.59392	0	0	3.91469	0	2.35174	0	0.774175	7.80748	0.518551	1.2343	0	0	0.518551	0	1.76746	1.40958	0	0.335963	0	0.35057	0.803389	2.98715	1.70903	0.211803
F023	1.114	103.027	103.377	481.685	1181.42	369285	112396	666.57	56901.2	338.523	2245.6	4260.22	4203.35	69.8	11.1	17.8155	15.1904	4.95855	2.40252	5.4498	0	0	2.4409	0	0	15.6739	0	1.15904	0.644765	1.14369	14.0697	5.35769	0.759902	0.299355	0.237949	0	0	0	0	0	0.529628	0	1.22812	2.2183	0	1.39699	0	0.107461	0.859687
F024	1.897	60.641	134.415	73.347	1345.45	442407	95933.4	2591.67	46518.8	1455.43	4041.22	676.323	1214.27	12.5	1.21	25.581	0.0777538	10.2117	5.44276	8.47516	2.32397	0	1.96976	3.00648	3.89633	0	0.164147	5.02808	0.0950324	0	0	2.28942	0.587473	0.63067	0	0	0	2.52268	5.21814	0.285097	1.90065	0	2.49676	0.75162	0.319654	1.04536	0.570194	0.656587	1.61555
F025	1.026	0	34.955	116.094	1085.77	156873	45164.6	5677.96	18661.4	5351.73	4446.87	1360.2	1811.3	25	47.6	20.5143	22.484	8.07195	0	7.67058	0	0	0	2.27442	0	0	0.460829	6.35499	6.9942	2.27442	0	0.988554	0	0	0.616917	1.98454	1.81359	0	0	0	0.654081	0	1.70953	2.66092	0	0.557455	0	1.93994	0.304742
F026	5.122	125.237	812.949	105.014	2648.95	462073	106450	5348.06	39509.1	4387.16	7651.45	497.591	2210.66	0.14	0.53	37.5618	0	4.48652	12.3403	3.39521	1.12863	0	4.1414	2.15465	0.326462	2.96614	1.55769	1.66962	0.14924	0.3731	0	0.195877	0	1.52971	0.29848	0	0	1.44576	5.72708	0.102602	0.811491	0	0.746199	1.51105	0.522339	0.419737	0.251842	1.72559	0.951404
F027	0.538	29.797	1197.9	0	1225.76	106200	32754.1	8106.32	19294.1	9652.53	6191.94	562.655	393.982	0.28	0	13.5619	2.18945	4.59604	2.6961	0	3.82702	0.171899	0.895684	1.24853	1.93613	0	0	1.24853	0.171899	3.85416	0	0.624265	5.82647	2.10802	0	0	0.280467	0.651407	3.06704	4.5689	1.13996	0	1.63756	0.23523	2.16231	3.32037	11.1282	1.04949	0.361893
[truncated: 17 more columns]
